# Supplementary material for: A Gut Feeling: An Exploratory Multi-Omics Study of Gut Microbiome Dysbiosis and Metabolome and Lipidome Alterations in GATA2 Deficiency
Source: Int J Mol Sci. 2026 May 12;27(10):4294. doi: 10.3390/ijms27104294 (PMC13207708; doi:10.3390/ijms27104294)
Supplement: Supplementary file 1 [file ijms-27-04294-s001.zip]

Archive with 1 entries (1 files):
- ijms-4206790-supplementary.pdf
